# Supplementary material for: Unravelling the Role of miR-20b-5p, CCNB1, HMGA2 and E2F7 in Development and Progression of Non-Small Cell Lung Cancer (NSCLC)
Source: Biology (Basel). 2020 Aug 1;9(8):201. doi: 10.3390/biology9080201 (PMC7465122; doi:10.3390/biology9080201)
Supplement: Supplementary file 1 [file biology-09-00201-s001.zip]

Archive with 7 entries (6 files):
- Supp_R1/
- Supp_R1/FIG_S1.tiff
- Supp_R1/FIG_S2.tiff
- Supp_R1/Supplementary Figure Legends.docx
- Supp_R1/Supplementary_Table_S1.xlsx
- Supp_R1/Supplementary_Table_S2.xlsx
- Supp_R1/Supplementary_Table_S3.xlsx
