# Supplementary material for: Unravelling the Role of miR-20b-5p, CCNB1, HMGA2 and E2F7 in Development and Progression of Non-Small Cell Lung Cancer (NSCLC)
Source: Biology (Basel). 2020 Aug 1;9(8):201. doi: 10.3390/biology9080201 (PMC7465122; doi:10.3390/biology9080201)
Supplement: Supplementary file 1 [file biology-09-00201-s001.zip › Supp_R1/Supplementary_Table_S1.xlsx]

## Sheet: Sheet1
Supplementary Table S1. List of meta-DEGs
Genes	BH_corrected_pvalue	log2FC
TMEM100	4.46308e-19	-4.7772
SFTPC	2.89038e-17	-4.65022
CLDN18	3.70004e-22	-4.50543
FCN3	4.30501e-20	-4.3386
AGER	4.22871e-29	-4.02947
FABP4	4.56164e-21	-3.89924
TNNC1	1.52581e-28	-3.81347
INMT	1.87436e-25	-3.66927
MT1M	1.6339e-15	-3.60988
SLC6A4	3.07192e-13	-3.46497
CPB2	2.52798e-23	-3.41977
EDNRB	3.97058e-24	-3.39677
MCEMP1	3.24257e-21	-3.33198
ADH1B	9.20052e-23	-3.32237
CYP4B1	3.50544e-17	-3.27583
FAM107A	9.53271e-24	-3.22453
GKN2	1.47218e-19	-3.20967
EMCN	4.74053e-23	-3.20674
LINC00968	3.08191e-17	-3.16695
FHL1	3.2687e-21	-3.13181
SGCG	3.31155e-13	-3.11953
IGSF10	1.03698e-19	-3.08665
ANKRD29	2.53412e-21	-3.07793
C2orf40	1.26805e-20	-3.07323
FMO2	3.24257e-21	-3.05733
MME	1.24197e-12	-3.05452
ACADL	7.9257e-21	-3.01704
CHRDL1	8.12868e-19	-2.99151
LYVE1	4.06666e-17	-2.97097
LRRK2	2.13359e-16	-2.96699
SCGB1A1	2.93534e-06	-2.96254
KANK3	5.37244e-25	-2.94355
SDPR	7.87702e-21	-2.9434
PPBP	6.88332e-13	-2.8829
SERTM1	1.01623e-14	-2.8732
WISP2	2.76465e-17	-2.87268
CA4	3.82178e-19	-2.87209
HHIP	3.72565e-19	-2.82141
TCF21	4.0096e-28	-2.80546
AQP4	1.55617e-17	-2.80123
FOSB	2.55924e-15	-2.8005
GPM6A	6.45107e-27	-2.79607
MARCO	4.41427e-15	-2.78963
LOC105379426	4.96864e-14	-2.7602
VIPR1	1.20804e-16	-2.73509
PEBP4	2.49955e-18	-2.72754
MFAP4	4.18738e-17	-2.72396
MAMDC2	1.5687e-18	-2.72149
FOXF1	1.76603e-23	-2.70904
SFTPD	2.59255e-12	-2.70849
SLC19A3	2.87872e-13	-2.69296
WIF1	2.84896e-11	-2.67195
LRRC36	4.37196e-17	-2.64609
FLJ34503	2.30848e-07	-2.62961
LPL	2.50764e-18	-2.62853
SCN7A	3.89877e-21	-2.6184
TGFBR3	2.55315e-13	-2.60507
SCN4B	2.23522e-14	-2.57449
JAM2	8.39677e-22	-2.56067
AOC3	1.61396e-17	-2.55897
ZNF385B	7.57801e-16	-2.525
RAMP3	1.77701e-20	-2.52416
GPIHBP1	2.18624e-19	-2.5208
CAV1	6.53782e-21	-2.51822
CDH5	2.06696e-20	-2.51431
CLIC3	8.77003e-16	-2.50796
CALCRL	6.79354e-16	-2.50072
HBB	3.94096e-18	-2.49581
PPP1R14A	4.9557e-23	-2.48733
ADIRF	1.60445e-18	-2.46271
GPX3	9.89106e-21	-2.45395
ADRB2	2.70769e-19	-2.45322
PDK4	1.23327e-14	-2.45116
RAMP2	6.64822e-21	-2.44845
GPA33	1.77344e-14	-2.44213
CFD	3.95395e-18	-2.43831
NOSTRIN	5.59497e-25	-2.43536
SOX7	3.44136e-12	-2.41482
MYZAP	5.45851e-22	-2.402
SFTA1P	2.59893e-23	-2.4017
C8B	5.80147e-13	-2.39563
SLC14A1	2.77035e-08	-2.39032
OGN	1.16534e-14	-2.37812
SLIT2	2.41276e-16	-2.37051
IL33	8.83618e-16	-2.34424
GDF10	2.39153e-14	-2.33815
KL	1.01011e-17	-2.33589
FAM189A2	3.24662e-24	-2.33565
PROK2	7.35443e-12	-2.3333
TEK	1.0663e-20	-2.3267
FAM150B	5.49363e-22	-2.3196
SEMA3G	1.63943e-13	-2.30728
ASPA	1.6939e-21	-2.30311
RTKN2	1.52041e-14	-2.29273
ROBO4	7.63729e-21	-2.28863
ZBTB16	9.9233e-13	-2.28745
PCAT19	1.22175e-22	-2.27343
CLDN5	1.3354e-16	-2.26637
PTPRB	1.76519e-21	-2.26407
KLRF1	1.00816e-13	-2.26134
PGC	1.816e-10	-2.25756
SLCO2A1	5.11265e-15	-2.24905
GIMAP8	5.69392e-22	-2.24354
ECSCR	1.77991e-24	-2.23983
ADAMTS8	3.73513e-24	-2.23666
BTNL9	4.19032e-18	-2.23373
RXFP1	9.64753e-14	-2.22826
CD36	1.76951e-20	-2.22349
CSF3	1.14352e-11	-2.22034
PCOLCE2	2.12287e-12	-2.21896
SOX17	1.47218e-19	-2.21103
SCARA5	2.23524e-19	-2.21098
STXBP6	4.24354e-15	-2.20995
IL6	1.28422e-10	-2.20606
ADGRL2	4.3456e-11	-2.20594
CXCR2	6.04663e-15	-2.20413
OLR1	3.8188e-15	-2.19996
FOLR3	1.13e-10	-2.19514
GIMAP6	1.51955e-17	-2.19234
DPEP2	9.06882e-22	-2.1853
GNG11	3.77891e-17	-2.18249
HIGD1B	3.57203e-24	-2.18173
HSD17B6	1.00503e-14	-2.17568
CLEC1A	7.38907e-20	-2.17516
LOC101929398	3.42577e-15	-2.17328
CD52	5.65187e-17	-2.17098
LAMP3	8.74959e-14	-2.15961
CACNA2D2	2.49466e-19	-2.15504
HYAL1	1.76e-13	-2.14549
GNLY	1.58069e-09	-2.143
FGR	2.13425e-17	-2.14281
CCM2L	3.89368e-22	-2.1373
CPA3	9.91618e-10	-2.12869
KCNK3	8.98951e-18	-2.12748
CLIC5	1.76171e-24	-2.12592
CA2	4.66421e-13	-2.12517
LOC101926959	4.84988e-10	-2.12299
TMEM74B	2.53251e-18	-2.1214
SLC46A2	1.80193e-16	-2.11194
FAM162B	7.70001e-21	-2.09736
NCKAP5	3.2142e-17	-2.09665
CCBE1	5.59538e-16	-2.09594
JAML	1.44451e-18	-2.08897
LOC400568	1.07893e-11	-2.08456
CYYR1	1.78637e-20	-2.07016
ESAM	3.2687e-21	-2.06973
LOC100506725	3.68421e-14	-2.06603
GRIA1	2.76513e-15	-2.06145
DACH1	8.65714e-19	-2.05902
S100A12	6.71158e-09	-2.05839
CTSW	3.89516e-15	-2.05674
SLIT3	3.40439e-13	-2.05005
PF4	7.84795e-12	-2.04935
HPGD	8.76728e-15	-2.04705
C1orf162	6.84717e-15	-2.0454
VSIG4	1.00285e-13	-2.04192
APOL3	5.84014e-13	-2.04191
PLA2G1B	1.60008e-18	-2.04183
LRRN3	1.09104e-15	-2.0408
STX11	2.83705e-20	-2.03841
SPOCK2	1.34438e-16	-2.03321
FENDRR	2.93934e-17	-2.03245
MYOC	3.00389e-10	-2.02848
CLEC14A	1.04942e-21	-2.02698
FXYD1	1.02668e-21	-2.02275
ANXA3	1.53354e-12	-2.01761
FBLN5	3.79616e-17	-2.00802
LDB2	6.53782e-21	-2.00409
GSTM5	8.66411e-18	-2.00234
NPR1	5.56079e-24	-1.9979
KLF4	5.91215e-10	-1.9969
LOC101928307	2.33987e-08	-1.98983
ACVRL1	1.99188e-19	-1.98943
LINC00312	3.09282e-19	-1.98792
CDO1	5.98714e-18	-1.98667
LINC00961	2.39291e-16	-1.98478
FCGR3B	5.5018e-11	-1.98438
S1PR1	7.33711e-18	-1.98424
SELP	6.98826e-14	-1.9842
GIMAP7	8.85645e-16	-1.98224
MS4A7	6.51154e-17	-1.98209
LOC100507487	5.2018e-10	-1.97967
TSPAN7	2.44349e-09	-1.97794
VGLL3	4.87797e-16	-1.97439
ABI3BP	1.26939e-19	-1.97351
CYS1	2.64225e-09	-1.97288
ITM2A	2.05265e-13	-1.96469
NECAB1	3.56374e-10	-1.96197
TCEAL2	1.10259e-10	-1.95456
HK3	1.88547e-13	-1.95421
COL6A6	4.01915e-21	-1.95108
HOXA5	1.00293e-18	-1.94833
PKHD1L1	5.1766e-08	-1.94746
BCHE	2.92627e-07	-1.94469
FHL5	9.13289e-19	-1.94388
ADRB1	5.74423e-21	-1.94305
AGTR1	1.90313e-13	-1.94185
RGCC	3.24662e-24	-1.94016
UPK3B	1.14869e-12	-1.93702
COX7A1	5.07092e-20	-1.93229
PTGDS	1.25988e-14	-1.92273
RNF182	1.43975e-08	-1.91828
CD69	4.64505e-14	-1.91724
ANGPT1	1.65474e-17	-1.9111
IL18R1	1.6301e-09	-1.9073
ACKR1	9.45374e-14	-1.90686
TMEM47	8.70086e-14	-1.90611
CADM3-AS1	7.90414e-06	-1.90484
CCDC68	1.00796e-14	-1.89939
RHOJ	2.78497e-17	-1.89938
PLLP	1.77702e-12	-1.89707
HSPB6	4.69794e-15	-1.8959
MYCT1	2.83886e-21	-1.89473
TRPC6	4.98836e-11	-1.88787
CCDC69	5.4846e-17	-1.88537
ADGRL4	6.40156e-12	-1.8844
LIMS2	5.56079e-24	-1.88052
LGI3	4.30228e-18	-1.87965
ART4	2.63951e-14	-1.8745
ACKR4	1.49462e-17	-1.87333
LOC100996412	2.39906e-11	-1.8706
MS4A15	4.34902e-14	-1.86745
P2RY14	3.09878e-19	-1.86325
ACSS3	7.00422e-11	-1.86067
RAI2	1.86024e-21	-1.85378
CCRL2	2.05319e-14	-1.84954
FGD5	2.31185e-21	-1.84226
LOC100996760	1.8193e-06	-1.84198
CD93	8.74959e-14	-1.83922
NKG7	8.78366e-14	-1.836
IL18RAP	1.77399e-13	-1.83542
ABCA6	2.7065e-16	-1.82822
OR7E47P	1.55368e-18	-1.82091
KIAA1462	7.47054e-12	-1.81999
PLEKHH2	2.6291e-19	-1.81753
NEXN	4.4586e-14	-1.81649
ARHGAP6	8.70571e-24	-1.81245
TMEM178A	2.31767e-10	-1.80459
TPPP3	5.1759e-13	-1.80453
C4BPA	3.04796e-09	-1.79672
LRRC32	3.29692e-14	-1.796
FLJ35700	1.00591e-09	-1.79534
CLC	4.49045e-07	-1.7946
SEMA6A	1.40234e-12	-1.79368
IL3RA	7.24818e-15	-1.78988
EMP2	8.81111e-17	-1.78979
ADGRE1	4.3978e-13	-1.78472
LOC101927263	2.01046e-08	-1.78255
KLF2	2.93934e-17	-1.77994
TM6SF1	1.94819e-16	-1.77988
NDNF	1.40743e-14	-1.77933
SSTR1	1.20804e-16	-1.77909
THBD	1.47242e-09	-1.7782
CXCL3	5.23819e-13	-1.77765
EP300-AS1	1.50594e-14	-1.77626
PECAM1	7.83909e-21	-1.77259
NRG3	8.94597e-09	-1.77193
SEMA5A	1.38261e-11	-1.76972
HSPB2	2.63449e-14	-1.76264
TPSB2	1.18883e-10	-1.75773
ADCY4	2.89365e-21	-1.75447
LIMCH1	6.05111e-18	-1.75433
ST6GALNAC3	1.33243e-10	-1.74818
WFDC1	1.73157e-11	-1.74296
IL1RL1	4.20365e-12	-1.7384
HPGDS	1.74947e-16	-1.73244
GIMAP4	1.44873e-15	-1.73201
GLIPR2	5.30424e-18	-1.73156
GMFG	1.29795e-16	-1.73019
CASP12	2.87358e-06	-1.72952
FPR2	1.43308e-08	-1.72814
PHYHD1	7.26433e-12	-1.72222
C7	6.09321e-15	-1.7209
LHFPL3-AS2	8.23973e-19	-1.72069
FPR1	1.05416e-10	-1.72016
ARC	1.09761e-14	-1.71259
GPR146	5.49363e-22	-1.70885
SMAD9	2.41504e-13	-1.70461
TRHDE	1.81036e-14	-1.7035
LOC285043	2.6652e-13	-1.70246
AKAP12	1.18778e-10	-1.7007
BMP5	4.14927e-11	-1.70004
KCTD16	9.81982e-08	-1.69975
LINC00472	1.76864e-16	-1.6995
C14orf132	1.23078e-17	-1.69035
TIE1	1.22577e-18	-1.68833
SELE	8.93097e-11	-1.68615
AQP1	3.9352e-15	-1.68575
GIMAP1	2.67874e-18	-1.67924
MRC1	3.86719e-13	-1.67754
SFTA3	9.01495e-10	-1.67736
CASQ2	4.44501e-15	-1.67082
SHANK3	1.54627e-16	-1.66682
TMEM139	1.0795e-16	-1.66577
FRMD3	2.76667e-16	-1.66254
COX4I2	6.53782e-21	-1.66087
LOC101928429	1.44944e-15	-1.65979
ARHGEF26	3.24367e-13	-1.6556
ABLIM3	3.18529e-15	-1.65539
PLCXD3	2.47209e-06	-1.65524
G0S2	6.68646e-09	-1.65097
TTLL7	1.88092e-09	-1.65048
MS4A2	1.41032e-17	-1.64878
REEP1	2.07973e-12	-1.6473
AGR3	3.0553e-10	-1.64569
FIBIN	8.36845e-08	-1.64377
SULT1C4	7.58023e-05	-1.63446
PPARG	3.71643e-14	-1.63304
CCDC85A	9.01705e-17	-1.63059
ABCG2	1.77227e-13	-1.62862
NXF3	2.02639e-07	-1.62694
ZNF331	7.57697e-15	-1.62513
GZMH	6.58343e-12	-1.62288
SH2D3C	9.48186e-22	-1.62278
SUSD2	7.97655e-18	-1.62265
MAL	4.6891e-08	-1.62112
C16orf54	1.54731e-14	-1.61921
NR4A2	5.36554e-11	-1.61623
PALMD	5.98296e-19	-1.61463
FOS	1.13e-10	-1.61175
TIMP3	1.69642e-09	-1.6093
RASSF2	2.05428e-14	-1.60792
ABCA8	1.60868e-23	-1.60607
ARHGEF6	2.36118e-16	-1.60551
ITGA8	1.78613e-19	-1.60531
PLAC9	1.97515e-22	-1.60388
TNS2	7.08993e-21	-1.60309
HEG1	2.53755e-10	-1.60131
SOSTDC1	9.04242e-05	-1.59751
CAPN3	3.40036e-18	-1.59649
FLRT3	6.84818e-13	-1.59641
KCNT2	6.82687e-19	-1.59628
STARD8	5.87005e-18	-1.59559
NTN4	6.22344e-14	-1.59055
IL7R	8.99354e-07	-1.59046
SYNPO2	1.83e-13	-1.58649
MMRN2	1.39394e-13	-1.58596
CNRIP1	2.14851e-16	-1.58572
GRK5	1.24371e-18	-1.5827
NRROS	1.34457e-13	-1.5823
C5AR1	5.45013e-14	-1.58015
ERG	3.89618e-19	-1.57928
FBP1	4.38619e-11	-1.57747
MNDA	1.80527e-13	-1.57542
KLRC3	7.28757e-07	-1.57336
FCN1	1.17297e-14	-1.57194
SRPX	2.36796e-09	-1.5718
ZNF366	1.02929e-15	-1.57049
SPARCL1	3.87822e-12	-1.56913
ADAMTS1	1.01151e-09	-1.56827
RTN1	2.26068e-12	-1.5667
ICAM2	8.27163e-19	-1.56405
RBP2	1.23788e-10	-1.56397
CAB39L	1.91624e-18	-1.56287
KLF15	2.6271e-11	-1.56022
APOBR	1.07551e-13	-1.558
SASH1	3.43848e-16	-1.55636
TBX3	2.18953e-07	-1.55471
ADGRD1	2.94446e-14	-1.55422
GYPC	1.02533e-15	-1.55198
ADHFE1	9.11441e-12	-1.55043
TM4SF18	7.62842e-13	-1.54854
KLRD1	8.91736e-11	-1.54776
PALD1	1.92767e-14	-1.54582
NOTCH4	4.9696e-17	-1.54569
CAMK2N1	5.64989e-14	-1.54563
PTPRM	6.51045e-19	-1.53959
C1QTNF7	2.90173e-18	-1.53771
ALOX5AP	2.84224e-11	-1.536
NR3C2	2.14851e-16	-1.53392
HSD11B1	4.68356e-06	-1.53327
CSRNP1	5.90543e-16	-1.53314
ADGRF5	4.74711e-13	-1.53223
ZBED2	5.60588e-12	-1.53074
FRY	8.70571e-24	-1.52831
ACE	9.5461e-14	-1.5275
CAV2	2.79459e-17	-1.52705
SLC1A1	3.54937e-15	-1.52568
SFTPB	1.60895e-07	-1.51851
BMP2	7.20199e-11	-1.51782
SELENBP1	3.18933e-12	-1.51257
PCDH17	1.93681e-11	-1.51236
CPED1	1.81376e-13	-1.51222
LHFP	9.40189e-19	-1.5114
ABCA3	1.32665e-16	-1.50741
ALDH18A1	4.22082e-20	1.51006
GRHL3	4.60582e-07	1.51169
KRT13	2.40987e-06	1.51399
APOBEC3B	1.60964e-11	1.51728
HSF2BP	9.9444e-08	1.52249
CENPF	1.0663e-20	1.52517
FUT2	3.87592e-13	1.53107
FAM83H	9.03673e-14	1.53287
RACGAP1	2.31185e-21	1.53363
CDH1	1.1501e-09	1.53548
SIX4	2.05906e-18	1.53614
TSPAN6	1.47702e-13	1.54064
GRHL1	1.45425e-09	1.54426
ADH7	1.9374e-06	1.55093
SFN	4.02938e-07	1.55598
BCL11A	7.15971e-11	1.55998
PTGFRN	5.98205e-13	1.56123
KRT80	7.65189e-10	1.56516
MCM10	4.6193e-15	1.56577
PITX2	6.10145e-06	1.57441
FAXC	1.87638e-10	1.58096
CDCA3	1.4299e-18	1.58149
E2F8	1.34438e-16	1.58506
SRD5A1	2.25026e-16	1.58563
KIF11	6.51045e-19	1.58652
BLACAT1	4.72062e-10	1.58707
ESRP1	1.6724e-14	1.58779
IVL	2.51764e-07	1.58822
ADAMDEC1	4.74367e-09	1.59796
CALML3	6.43348e-09	1.60083
COL5A2	7.72276e-13	1.60403
GGCT	1.64194e-18	1.60411
FHL2	1.60856e-08	1.60414
MB	5.99036e-05	1.60604
KIAA0101	3.90547e-18	1.60823
PLAU	1.93372e-10	1.60844
SLC16A9	3.92463e-07	1.61806
NMRAL1P1	1.29684e-05	1.62005
TLCD1	1.69099e-10	1.6209
MND1	4.1176e-15	1.62247
HOXC9	2.21565e-05	1.62262
SGPP2	4.74167e-07	1.62278
BIK	9.46006e-11	1.62395
FAM64A	1.33689e-18	1.6295
DAPL1	3.39003e-06	1.63465
MCM2	3.87826e-20	1.63831
TNFRSF21	2.0796e-13	1.6405
EZH2	4.327e-17	1.641
GPT2	7.23224e-14	1.64173
OCIAD2	2.93218e-14	1.64778
CDC45	2.34264e-16	1.65399
CDK5	4.50319e-08	1.65648
GALNT14	9.27709e-09	1.6578
ERO1A	7.80872e-15	1.65961
AURKA	4.03955e-23	1.66029
CDC6	2.83588e-16	1.6687
CCNA2	6.53782e-21	1.6733
DEPDC1B	9.644e-14	1.67428
LY6D	5.27284e-07	1.67945
KIF26B	3.10525e-15	1.68233
SERPINB3	1.80071e-08	1.68613
S100A7	3.21136e-07	1.68807
PITX1	2.1523e-12	1.69439
RGS17	4.85634e-09	1.69972
LYPD6B	8.7824e-12	1.70365
ALDH3B2	2.96357e-10	1.70394
EPN3	2.53233e-16	1.70531
MKI67	1.47218e-19	1.71001
SOX2	7.4259e-12	1.71456
CDK1	2.68727e-22	1.71683
TMEM117	1.33215e-11	1.7185
FAM111B	1.17553e-09	1.72558
KIF14	2.52408e-22	1.72666
CDCA5	1.27374e-20	1.73158
NUSAP1	1.13092e-19	1.73875
MAD2L1	3.70004e-22	1.74396
LMNB2	6.79354e-16	1.74435
DEPDC1	5.20295e-18	1.74813
ADORA2B	1.51169e-07	1.75767
KIF2C	1.03481e-20	1.75793
SPAG5	1.19394e-18	1.75858
PKP1	5.04145e-09	1.75918
SEMA4B	3.37813e-13	1.76178
MMP9	2.42318e-09	1.77058
C1orf106	5.40799e-16	1.77707
RMI2	1.93707e-18	1.79535
KRT14	2.21714e-08	1.79731
PCAT6	3.11071e-15	1.80213
AFAP1-AS1	1.36636e-05	1.80227
FERMT1	5.28219e-18	1.80317
C15orf48	9.54196e-09	1.80508
FOXD1	8.26701e-09	1.81976
IRF6	3.59863e-14	1.8214
LAPTM4B	1.83e-13	1.8245
PTTG1	3.06212e-18	1.84735
CEACAM5	3.78172e-09	1.86349
GSDMC	1.46737e-06	1.86561
STEAP1	7.46717e-13	1.86689
IL36G	2.92978e-05	1.86765
NME1	3.05117e-22	1.86837
SLC6A8	1.14835e-14	1.8688
NDC80	3.2687e-21	1.87389
KIF20A	1.32651e-19	1.87457
CLDN1	7.94924e-08	1.89195
TTK	4.60667e-21	1.89303
CYP24A1	4.28678e-05	1.89334
DSG2	2.50485e-18	1.89474
TMPRSS11E	1.56204e-06	1.89827
FOXM1	4.40002e-19	1.90401
CLCA2	1.25075e-08	1.90783
SLC2A1	9.41694e-16	1.91079
CNFN	1.43872e-08	1.9327
KISS1R	2.40315e-07	1.9354
TK1	4.74053e-23	1.93871
CD24	3.23048e-10	1.94037
KIF4A	4.95586e-22	1.94727
SUSD4	2.77013e-11	1.95354
PI3	2.80914e-07	1.9539
CDCA8	2.21231e-18	1.95647
UCHL1	5.80201e-12	1.95673
HMGB3P1	2.40678e-19	1.96103
TFAP2A	5.50795e-17	1.96829
ARNTL2	7.88677e-12	1.97128
UGT8	2.92964e-10	1.98823
CENPE	4.60667e-21	1.99038
MMP10	7.92438e-07	2.00267
NTS	2.36306e-06	2.01017
MAGEA6	1.49761e-07	2.01684
SLC7A5	1.14177e-16	2.01935
BIRC5	2.52408e-22	2.02204
GPR87	2.11358e-12	2.03768
LYPD3	1.16177e-09	2.04796
FAM83A	1.93639e-10	2.04997
SPRR2B	8.70786e-08	2.05017
ANKRD22	7.89242e-12	2.05663
C2CD4A	2.43938e-06	2.06238
BUB1B	1.38674e-20	2.06298
NQO1	1.01209e-09	2.07212
PRAME	1.70674e-09	2.10087
TOX3	8.42146e-06	2.1065
CENPM	3.83015e-15	2.11087
ZWINT	1.76519e-21	2.11375
MMP3	7.36483e-07	2.12098
SIX1	6.77279e-15	2.12152
IGFBP3	4.07985e-13	2.12278
THBS2	2.56135e-13	2.12563
PRC1	2.00073e-22	2.14309
CXCL14	7.79989e-10	2.17017
RNASEH2A	3.31953e-15	2.17685
MMP13	1.2703e-06	2.17737
MELK	8.70571e-24	2.1776
FGFBP1	2.44689e-08	2.17814
KIF18B	1.38872e-19	2.17977
SPRR1A	6.44912e-09	2.18102
CDKN3	5.20992e-20	2.18438
TOP2A	5.59497e-25	2.18902
NEK2	2.62709e-21	2.22693
CST1	3.15357e-08	2.23007
HMMR	1.3639e-21	2.2614
EXO1	1.8044e-17	2.2702
NECTIN4	1.83761e-12	2.29566
SLC7A11	2.75787e-09	2.29759
KRT6B	3.72604e-10	2.30515
GINS1	1.58601e-20	2.3057
SPRR3	3.49999e-08	2.30746
PBK	1.02373e-19	2.31544
PTPRZ1	1.16461e-09	2.32184
DLGAP5	3.59245e-22	2.32228
UBE2C	7.10134e-22	2.32931
HMGB3	7.80872e-15	2.33084
IGSF9	1.98702e-16	2.33657
ZNF750	1.78759e-12	2.33984
HOXC10	3.76459e-09	2.36232
FNDC1	9.69125e-13	2.37109
FAM83D	1.22074e-17	2.37264
CP	4.94533e-06	2.39457
PSAT1	8.86333e-19	2.40359
DSG3	5.5954e-10	2.41651
CLDN10	5.98031e-07	2.42006
UHRF1	1.27745e-24	2.43946
MAP7D2	1.68196e-06	2.46779
SULF1	1.09405e-16	2.50918
PLPP2	1.59663e-17	2.5271
KRT16	1.20305e-09	2.53586
CEP55	1.9612e-24	2.53795
NMU	3.22212e-11	2.54034
LCAL1	9.25927e-07	2.54605
CRABP2	3.04494e-12	2.55497
CTHRC1	8.59927e-17	2.55921
CCNB1	2.88526e-21	2.60006
TRIP13	1.72931e-19	2.60774
CDH3	4.51108e-16	2.62813
SCG5	5.81127e-10	2.63519
UBE2T	8.70571e-24	2.65241
CDC20	1.45462e-23	2.68052
ANLN	5.79124e-26	2.70617
TPX2	6.34706e-25	2.76007
NUF2	2.12445e-19	2.77182
CXCL13	1.69501e-08	2.78266
DSP	1.8044e-17	2.79563
COL10A1	1.08442e-16	2.83246
RRM2	2.5496e-22	2.83619
AKR1B10	6.14406e-11	2.8668
KRT15	3.49585e-12	2.87589
SPP1	4.60325e-13	2.8872
KRT5	3.95729e-09	2.94423
HS6ST2	3.81997e-14	2.94503
COL11A1	9.3085e-15	2.94625
GJB6	2.65876e-10	2.95217
S100A2	3.02316e-14	3.01865
GREM1	1.37638e-13	3.15881
SPRR1B	2.54546e-11	3.28333
SPINK1	6.50522e-05	3.29295
GJB2	9.07833e-16	3.98239
TMPRSS4	9.49251e-19	3.99248
MMP12	6.72155e-20	4.35452
MMP1	5.69532e-14	4.49817
KRT6A	5.56729e-13	4.86693
