# Supplementary material for: Unravelling the Role of miR-20b-5p, CCNB1, HMGA2 and E2F7 in Development and Progression of Non-Small Cell Lung Cancer (NSCLC)
Source: Biology (Basel). 2020 Aug 1;9(8):201. doi: 10.3390/biology9080201 (PMC7465122; doi:10.3390/biology9080201)
Supplement: Supplementary file 1 [file biology-09-00201-s001.zip › Supp_R1/Supplementary_Table_S2.xlsx]

## Sheet: GO-Terms
Supplementary Table S2. List of significantly enriched GO terms for the identified PPI cluster genes
GO-Biological Process (BP) terms	Adjusted P-value	Genes
mitotic spindle organization (GO:0007052)	5.9569e-09	TPX2;CCNB1;KIF4A;NUF2;BIRC5;KIF11;NDC80
microtubule cytoskeleton organization involved in mitosis (GO:1902850)	1.76637e-08	CCNB1;KIF4A;NUF2;NUSAP1;KIF11;NDC80
mitotic nuclear division (GO:0140014)	2.26477e-07	TPX2;UBE2C;NUSAP1;BIRC5;KIF11;NDC80
mitotic spindle assembly (GO:0090307)	8.55764e-05	TPX2;KIF4A;BIRC5;KIF11
kinetochore organization (GO:0051383)	0.000105764	CENPF;NUF2;NDC80
positive regulation of mitotic cell cycle (GO:0045931)	0.00012467	CCNB1;NUSAP1;NDC80;MAD2L1
regulation of mitotic cell cycle spindle assembly checkpoint (GO:0090266)	0.000155305	CCNB1;NDC80;MAD2L1
mitotic cytokinesis (GO:0000281)	0.000186478	KIF4A;NUSAP1;KIF20A;CEP55
cytoskeleton-dependent cytokinesis (GO:0061640)	0.000321607	KIF4A;NUSAP1;KIF20A;CEP55
spindle assembly (GO:0051225)	0.0005264	TPX2;BIRC5;NEK2;KIF11
mitotic sister chromatid segregation (GO:0000070)	0.000556995	CCNB1;NUSAP1;NDC80;DLGAP5
regulation of mitotic nuclear division (GO:0007088)	0.000588935	NUSAP1;NEK2;KIF11;MKI67
GO-Molecular Function (MF) terms	Adjusted P-value	Genes
microtubule binding (GO:0008017)	3.05985e-06	KIF4A;NUSAP1;BIRC5;KIF11;KIF20A
cyclin-dependent protein kinase activity (GO:0097472)	8.86532e-06	CCNA2;CCNB1;CDK1
tubulin binding (GO:0015631)	1.12932e-05	KIF4A;NUSAP1;BIRC5;KIF11;KIF20A
protein kinase binding (GO:0019901)	2.05372e-05	TOP2A;CCNA2;TPX2;CCNB1;KIF11;KIF20A
microtubule motor activity (GO:0003777)	4.96705e-05	KIF4A;KIF11;KIF20A
kinase binding (GO:0019900)	0.000119199	CCNA2;TPX2;CCNB1;KIF11;KIF20A
motor activity (GO:0003774)	0.000140572	KIF4A;KIF11;KIF20A
ATP-dependent microtubule motor activity, plus-end-directed (GO:0008574)	0.000628216	KIF4A;KIF11
GO-Cellular Compartment (CC) terms	Adjusted P-value	Genes
spindle (GO:0005819)	3.34525e-14	CDC20;TPX2;CCNB1;CENPF;KIF4A;NUSAP1;CDK1;BUB1B;KIF11;KIF20A;MAD2L1
condensed nuclear chromosome kinetochore (GO:0000778)	1.16649e-07	CCNB1;NUF2;BUB1B;NDC80
condensed chromosome kinetochore (GO:0000777)	9.0761e-07	NUF2;BUB1B;BIRC5;NDC80
microtubule cytoskeleton (GO:0015630)	1.1668e-06	CDC20;TPX2;CENPF;KIF4A;KIF11;KIF20A;CEP55;DLGAP5
spindle pole (GO:0000922)	1.16212e-05	TPX2;CCNB1;CENPF;KIF11;DLGAP5
condensed nuclear chromosome, centromeric region (GO:0000780)	1.64334e-05	NUF2;BUB1B;NDC80
chromosome, centromeric region (GO:0000775)	1.81645e-05	CENPF;NUF2;BIRC5;NDC80
microtubule organizing center (GO:0005815)	6.85181e-05	TPX2;CCNB1;CDK1;NEK2;NDC80;CEP55;DLGAP5
anaphase-promoting complex (GO:0005680)	7.39856e-05	CDC20;UBE2C;BUB1B
chromosomal region (GO:0098687)	7.82849e-05	CENPF;NUF2;BIRC5;NDC80
condensed chromosome, centromeric region (GO:0000779)	0.000132984	BUB1B;BIRC5;NDC80
centrosome (GO:0005813)	0.000408248	CCNB1;CDK1;NEK2;NDC80;CEP55;DLGAP5
nuclear ubiquitin ligase complex (GO:0000152)	0.000437807	CDC20;UBE2C;BUB1B
kinesin complex (GO:0005871)	0.000752277	KIF4A;KIF11;KIF20A
