# Supplementary material for: Unravelling the Role of miR-20b-5p, CCNB1, HMGA2 and E2F7 in Development and Progression of Non-Small Cell Lung Cancer (NSCLC)
Source: Biology (Basel). 2020 Aug 1;9(8):201. doi: 10.3390/biology9080201 (PMC7465122; doi:10.3390/biology9080201)
Supplement: Supplementary file 1 [file biology-09-00201-s001.zip › Supp_R1/Supplementary_Table_S3.xlsx]

## Sheet: Sheet1
Supplementary Table S3. List of significantly enriched pathways for the identified PPI cluster genes
Pathways	Adjusted P-value	Genes
APC/C- and Cdc20-mediated degradation of Nek2A	4.88237e-13	CDC20;CCNB1;UBE2C;CDK1;BUB1B;NEK2;MAD2L1
M phase pathway	5.45125e-11	CDC20;CENPF;NUF2;BUB1B;BIRC5;KIF20A;NDC80;MAD2L1
DNA replication	3.95042e-10	CCNA2;CDC20;CENPF;NUF2;BUB1B;BIRC5;KIF20A;NDC80;MAD2L1
APC/C-mediated degradation of cell cycle proteins	1.2339e-09	CCNA2;CDC20;CCNB1;UBE2C;CDK1;BUB1B;MAD2L1
FOXM1 transcription factor network	1.43013e-09	CCNA2;CCNB1;CENPF;CDK1;BIRC5;NEK2
Cell cycle checkpoints	8.20844e-07	CDC20;CCNB1;UBE2C;CDK1;BUB1B;MAD2L1
Cell cycle	9.51e-07	TOP2A;RRM2;UBE2C;BUB1B;NDC80;CCNA2;CDC20;CCNB1;CENPF;NUF2;CDK1;BIRC5;NEK2;KIF20A;MAD2L1
Inactivation of APC/C via direct inhibition of the APC/C complex	1.42119e-06	CDC20;UBE2C;BUB1B;MAD2L1
APC/C activator regulation between G1/S and early anaphase	1.5791e-06	CDC20;CCNB1;UBE2C;CDK1
Phosphorylation of Emi1	4.15779e-06	CDC20;CCNB1;CDK1
Mitotic G1-G1/S phases	6.27482e-05	TOP2A;CCNA2;CCNB1;RRM2;CDK1
Cyclin A/B1-associated events during G2/M transition	7.94756e-05	CCNA2;CCNB1;CDK1
Regulation of sister chromatid separation at the metaphase-anaphase transition	0.000107652	CDC20;BUB1B;MAD2L1
G0 and early G1 pathway	0.000323863	TOP2A;CCNA2;CDK1
Mitotic G2-G2/M phases	0.00033426	CCNA2;CCNB1;CDK1;NEK2
Kinesins	0.000387033	KIF4A;KIF11;KIF20A
Progesterone-mediated oocyte maturation	0.000599	CCNA2;CCNB1;CDK1;MAD2L1
E2F-mediated regulation of DNA replication	0.000678614	CCNB1;RRM2;CDK1
p53 activity regulation	0.00084309	CCNA2;CCNB1;RRM2;CDK1
Chk1/Chk2(Cds1)-mediated inactivation of cyclin B-Cdk1 complex	0.00094509	CCNB1;CDK1
